# Supplementary material for: Exploring the Allosteric Pathways of Asciminib in the Dual Inhibition of BCR-ABL1
Source: Biomolecules. 2025 Aug 22;15(9):1214. doi: 10.3390/biom15091214 (PMC12467782; doi:10.3390/biom15091214)
Supplement: Supplementary file 1 [file biomolecules-15-01214-s001.zip]

Archive with 1 entries (1 files):
- biomolecules-3777046-supplementary.pdf
